# Supplementary material for: A bacterial riboswitch class for the thiamin precursor HMP-PP employs a terminator-embedded aptamer
Source: eLife. 2019 Apr 5;8:e45210. doi: 10.7554/eLife.45210 (PMC6478431; doi:10.7554/eLife.45210)
Supplement: Supplementary file 2. [file elife-45210-supp2.sto]

# STOCKHOLM 1.0
#=GF ID thiS
#=GF thiS RNAs in tandem with TPP are the first 118 examples below (rows 4-121)
DLF012_scaffold123_1/25811-25875               AGA...G.UG.AAUGAGAG......................UUCAUGAA.GGGGUGCACCACCG...CG.GGUGUA....UUUU.UU.CGUGAACUC....UUUUUU
DLF013_scaffold39570_1/15246-15183             AGA...G.UG.AACUGAG.......................UUCAUGAA.GGGGUGCACCACCG...CG.GGUGUA....UUUC.UU.UGUGAACUC....UUUUUU
4491420.3_NODE_36953/1879-1942                 AGA...G.UG.AACUGAG.......................UUCAUGAA.GGGGUGCACCACCG...CG.GGUGUA....UUUC.UU.UGUGGACUC....UUUUUU
NZ_BBZU01000010.1/66263-66327                  AGA...G.UG.AACAAGAG......................UUCAUGAA.GGGGUGCACCACCA...CG.GGUGUA....UUUC.UU.UGUGAGCUC....UUUUUU
scaffold4213_13_MH0074/8170-8107               AGA...G.UG.AACAGAG.......................UUCAUGAA.GGGGUGCACCACCG...CG.GGUGUA....UUCU.UU.UGUGGACUC....UUUUUU
NZ_AAXA02000015.1/51967-51904                  AGA...G.UG.AACAGAG.......................UUCAUGAA.GGGGUGCACCACCG...CG.GGUGUA....UUUC.UU.UGUGAACUC....UGUUUU
SRS013261_C1604114/2892-2831                   AGA...G.UG.CAUUA.........................GGCGCGAA.GGGGCAUACCACCA...UG.GGUAUGGUAUUUCC.UU.CGCGU........UUUUUU
NZ_AUFY01000001.1/117331-117272                AGA...C.UG.CUAA..........................GGCACGAA.GGGGCAUACCACCA...CG.GGUAUG...AUUUC.UU.GGUGUCU......UUUUUU
NZ_JRNT01000005.1/242263-242205                AGA...C.UG.CUAA..........................GGCACGAA.GGGGCAUACCACCA...CG.GGUAUG...AUUUC.UU.GGUGUC.......UUUUUU
NZ_LT635772.1/669762-669827                    UAU...GA..AGCCUUAG.......................GCACUAAA.GGGGCAUACCACCU...CG.GGUAUG.GUUAUCC.UU.UUUGUGCC.....UAUUUU
NZ_GG657760.1/197166-197101                    AGA...G.UG.GACGAGAG......................UUCAUGAA.GGGGUGCACCACCG...CG.GGUGUA...UUUCU.UU.CAUGAACUC....UUUUUU
scaffold3769_9_V1.CD-9/11440-11377             AGA...G.UG.AGCAAAG.......................CUCAUGAA.GGGGUGCACCACCG...CG.GGUGCA..GGCUUC.UU.CAUGGGC......UUUUUU
SRS023930_Baylor_scaffold_10525/10852-10910    AGA...G.UG.CUAC..........................AGCAUGAA.GGGGCAUACCACCG...CG.GGUAUG....UUUU.UU.CGUGCUG......UUUUUU
NZ_AFUJ01000005.1/211836-211894                AGA...G.UG.CUAU..........................AGCAUGAA.GGGGCAUACCACCG...CG.GGUAUG....GUUU.UU.CGUGCUG......UUUUUU
NZ_KQ960758.1/43801-43743                      AGA...G.UG.CUAC..........................AGCAUGAA.GGGGCAUACCACCG...CG.GGUAUG....GUUU.UU.CGUGCUG......UUUUUU
NOM027_scaffold21829_1/54172-54107             GUG...AUUG.AACAGGAG......................UUCAUGAA.GGGGUGCACCACCG...CG.GGUGUA....UCUU.UU.UGUGGACUC....CUUUUU
SRS019125_WUGC_scaffold_9707/2146-2088         AGA...G.UG.CUAC..........................AGCAUGAA.GGGGCAUACCACCG...CG.GGUAUG....GUUU.UU.CGUGCUA......UUUUUU
NZ_FOOE01000023.1/47723-47654                  AGA.AUU.UAGAAUACCUAGG....................CAUAAAAA.GGGGUGCACCACCG...CG.GGUACA...UCUUC.UU.UUUGUGCC.....UUUUUU
NZ_KQ955273.1/8638-8576                        UGUCAUU.AG.G.............................CACUAAAA.GGGGCAUACCACCU...CG.GGUAUG.GUUAUCC.UU.UUUGUGCC.....UUUUUU
NZ_GG666044.1/333340-333278                    GAG...A.GU.CUAG..........................GCACUAAA.GGGGCAUACCACCU...CG.GGUAUG.GUUGUCC.UU.UUUGUGCC.....UUUUUU
NZ_GG666296.1/170944-171007                    UUGUCAUUAG.G.............................CACUAAAA.GGGGCAUACCACCU...CG.GGUAUG.GUUAUCC.UU.UUUGUGCC.....UUUUUU
NZ_JRMW01000037.1/13505-13443                  GAG...A.GU.CUAG..........................GCACUAAA.GGGGCAUACCACCU...CG.GGUAUG.GCUGUCC.UU.UUUGUGCC.....UUUUUU
NZ_KQ955419.1/3608-3545                        AUCUAUG.UG.UC............................GACACAAAUGGGGCAUACCACCU...CG.GGUAUG..GUUUCUAUU.UGUGUUC......UUUUUU
NZ_ABXX02000004.1/151409-151343                CGC...G.UG.AUUAGG........................GUCACGGA.GGGGCGCACCACCUCAUAG.GGUACG...GUUCC.UU.CGGCGACCC....UUUUUU
SRS058182_LANL_scaffold_12798/170-231          AGA...G.UG.CACUA.........................GGCGCGAA.GGGGCAUACCACCA...CG.GGUAUGGUAUUUCC.UU.CGCGC........UUUUUU
NZ_HE978617.1/290018-289954                    AUCUAUG.UG.UAG...........................AACACAAAUGGGGCAUACCACCU...CG.GGUAUG..GUUUCUAUU.UGUGUUC......UUUUUU
NZ_ABXA01000010.1/31765-31701                  AUCUAUG.UG.UCG...........................AACACAAAUGGGGCAUACCACCU...CG.GGUAUG..GUUUCUAUU.UGUGUUC......UUUUUU
NZ_GG729830.1/880581-880648                    GGUCGCA.UG.AUUGGG........................UUCAUGAA.UGGGCGCACCACUU...AA.GGUACG...GUUCG.UUUCGUGCACCC....UUUUUU
NZ_JDUW01000002.1/117544-117477                GGUCGCA.UG.ACAGGG........................UUCAUGAA.UGGGCGCACCACUU...AC.GGUACG...GUUCG.UUUCGUGCACCC....UUUUUU
NZ_LT635465.1/134789-134725                    AGA...G.UG.AAUGAGAG......................UUCAUGAA.GGGGUGCACCACCG...CG.GGUGUA....UUCU.UU.CGUGAACUC....UUUUUU
longitudinal_467_50/11141-11206                AGA...G.UG.AACGAGAG......................UUCACGAA.GGGGUGCACCACCA...CG.GGUGUA...UUUAC.UU.CGUGAACUC....UUUUUU
NZ_CYYA01000004.1/165299-165233                AGA...G.UG.AACAAAGGG.....................UUCAUGAA.GGGGUGCACCACCA...CG.GGUGUA...UUACU.UU.CGUGAACUC....UUUUUU
longitudinal_463_94/63466-63401                UGA...G.UG.AACGAGAG......................UUCAUGAA.GGGGUACACCACCG...CG.GGUGUA...UUUCU.UU.CAUGAACUC....UUUUUU
longitudinal_422_248/111417-111352             AGA...G.UG.AACAGGAG......................UUCAUGAA.GGGGUGCACCACCG...CG.GGUGUA...GUUCU.UU.CAUGAACUC....UUUUUU
NZ_DS499681.1/16452-16517                      UGA...G.UG.AAUGAGAG......................UUCAUGAA.GGGGUGCACCACCG...CG.GGUGUA...UUUCU.UU.CAUGAACUC....UUUUUU
NOM027_scaffold121_5/16537-16601               AGA...G.UG.AACAGAG.......................UUCAUGAA.GGGGUGCACCACCG...CG.GGUACA....UUCU.UU.UGUGGACUCC...UUUUUU
NZ_FQZY01000038.1/38257-38323                  AGA...G.UG.AAUCAGAGG.....................UUCAUGAA.GGGGUACACCACCG...CG.GGUGUA....GUUC.UU.UGUGAACCUC...UUUUUU
NZ_CZBR01000004.1/98819-98745                  AAUAA.GUUGAGAUUGAGCGAGAG.................UUCAUGAA.GGGGUGCACCACCA...CG.GGUACA...UUUCU.UU.CAUGAACUC....UUUUUU
NZ_CZBS01000010.1/14420-14494                  AGUAG.GUUGAGAUUGAGCGAGAG.................UUCAUGAA.GGGGUGCACCACCA...CG.GGUACA...UUUCU.UU.CGUGAACUC....UUUUUU
longitudinal_441_216/32032-32101               ......GUUGAGAUUGAGCGAGAG.................UUCAUGAA.GGGGUGCACCACCA...CG.GGUACA...UUUCU.UU.CAUGAACUC....UUUUUU
NZ_GL870812.1/395258-395323                    AGA...G.UG.AACGGGAG......................UUCAUGAA.GGGGUGCACCACCG...CG.GGUGUA...UCUUU.UU.CAUGAACUC....UUUUUU
NZ_AUAN01000009.1/90545-90481                  ......G.UG.AUUGAACAGAG...................UUCAUGAA.GGGGGACACCACCG...CG.GGUGUC....AUCC.UU.UGUGAACUC....UUUUUU
DLF012_scaffold7384_4/1686-1622                ......G.UG.A.UUGAACAGAG..................UUCAUGAA.GGGGGACACCACCG...CG.GGUGUC....AUCC.UU.UGUGAGCUC....UUUUUU
NC_016077.1/2106141-2106206                    AGA...C.UG.AACCAAAAGG....................UUCACGAA.GGGGGGCACCACCU...CG.GGUGCC....AACU.UU.CGUGGACC.....UUUUUU
DOM012_scaffold40528_1/13161-13089             AGA...GCUG.AGACUGGACCAAAAGG..............UUCACGAA.GGGGGGCACCACCU...CG.GGUGCC....AACU.UU.CGUGGACC.....UUUUUU
NZ_KK366010.1/10005-9932                       .AACUUU.UA.UGUGAAUUUACAAAAG..............CAUAAAAA.GGGGUACACCACCG...CG.GGUGUA...UUUAC.UU.UUUAUGC......UUUUUU
NZ_BCYE01000006.1/158764-158831                CGC...G.UG.AAUCAGG.......................GUCACGGA.GGGGCGCACCACCUCACAG.GGUACG...GUUCC.UU.CGGAGACCC....UUUUUU
PRSSGFe2_Sequence0000044475/353-421            CUU...U.UA.UGUUGACUUUAAAG................CAUAAAAA.GGGGUACACCACCG...CG.GGUGUA....UUAC.UU.UUUAUGC......UUUUUU
NZ_ADAM01000008.1/103446-103364                AGA...G.UA.CAACGCUUAUUCACGAAUAAGAGGCU....GAUACGAA.GGGGCGCACCACCA...CG.GGUACG.AAAUCCU.UU.CGUAUC.......UUUUUU
NC_013721.1/873290-873372                      AGA...G.UA.CAACGCUUAUUCACGAAUAAGAGGCU....GAUACGAA.GGGGCGCACCACCA...CG.GGUACG.ACAUCCU.UU.CGUAUC.......UUUUUU
NZ_JDTL01000006.1/212915-212848                CGC...G.UG.AUCAGG........................GUCACGGA.GGGGCGCACCACCUCAUAG.GGUACG.GCUUCUC.UU.CGCGACCC.....UUUUUU
NZ_LWSR01000046.1/12773-12691                  AGA...G.UA.CAACGCUUAUUCACGAAUAAGAGGCU....GAUACGAA.GGGGCGCACCACCA...CG.GGUACG.AUAUCCU.UU.CGUAUC.......UUUUUU
NZ_JHVC01000001.1/338411-338482                CUU...U.UA.UGUGAAUUUAGAAAAG..............CAUAAAAA.GGGGUGCACCACCG...CG.GGUGUA...UCUAC.UU.UUUAUGC......UUUUUU
NC_011593.1/2042180-2042116                    CGC...A.UG.AUUGGG........................UUCAUGAA.UGGGCGCACCACUU...AA.GGUACG...GUUCG.UU.UCGUGCACCC...UUUUUU
longitudinal_311_125/6141-6223                 AUA...G.UA.GUUAGUCAAAUAAUCUAUGUGAAA......AACACAAAUGGGGCAUACCACCU...CG.GGUAUG..GUUUCUAUU.UGUGUUC......UUUUUU
longitudinal_123_28/23869-23787                AUA...G.UA.GUUAGUCGAAUAAUCUAUGUGCAA......AACACAAAUGGGGCAUACCACCU...CG.GGUAUG..GUUUCUAUU.UGUGUUC......UUUUUU
longitudinal_447_77/15528-15446                AUA...G.UA.GUUAGUCAAAUAAUCUAUGUGCAA......AACACAAAUGGGGCAUACCACCU...CG.GGUAUG..GUUUCUAUU.UGUGUUC......UUUUUU
NZ_JDTX01000003.1/272875-272941                CGC...A.UG.AUUAGG........................GUCAUGGA.GGGGCGCACCACCUCACAG.GGUACG...GCCUU.UC.CAGCGACCC....UUUUUU
NZ_CWHU01000004.1/34039-33978                  UAU...G.UG.U.CGA..........................ACACAAAUGGGGCAUACCACCU...CG.GGUAUG..GAUUCUAUU.UGUGUUC......UUUUUU
NZ_JDUT01000003.1/153684-153758                ..C...A.UG.CACGGUCGCAUGACUGGG............UUCAUGAA.UGGGCGCACCACUU...AA.GGUACG...GUUCG.UU.UCGUGCACCC...UUUUUU
NC_014638.1/2097846-2097913                    CGC...A.UG.AUUCGG........................GUCAUGGA.GGGGCGCACCACCUCACAG.GGUACG..GCUUGC.UC.CAGCGACCC....UUUUUU
NC_020546.1/167840-167775                      AGC...A.UG.ACCGG.........................GUCAUGAA.GGAGCGCACCGCCC.AAUA.GGUACG...AUUUC.UU.CAGUGACCCG...UUUUUU
NZ_HE978532.1/330972-330911                    UAU...G.UG...CAAAA.........................CACAAAUGGGGCAUACCACCU...CG.GGUAUG..GUUUCUAUU.UGUGUUC......UUUUUU
NC_014616.1/2070915-2070983                    CGC...A.UG.AUUCGG........................GUCAUGGA.GGGGCGCACCACCUCACAG.GGUACG..GCUUGC.UC.CAGCGACCCG...UUUUUC
NZ_ATXM01000006.1/45858-45924                  GCG...G.UCAGGGG..........................UCGACGAA.GGGGCGCACCACCUCACAG.GGUACG...GUUCC.UU.CGUCGACCCC...UUUUUC
NZ_JDUU01000004.1/73062-73137                  CUA...G.UG.GUACUUGCACAAGG................GUCAUGAA.GGGGCGCACCACCUUACAG.GGUACG...GCUGC.UU.CAGCGACCCU...UUUUUC
4448820.3_Contig_52378/351-429                 AGA...G.UU.GACCAUGUGAUUGAACAGGAG.........UUCAUGAA.GGGGUGCACCACCG...CG.GGUGUA....UCUU.UU.UGUGGACUCC...UUUUUU
NZ_KE384010.1/126003-126081                    AAA...G.UU.GACCAUGUGAUUGAACAAGAG.........UUCAUGAA.GGGGUGCACCACCG...CG.GGUGUA...UUCUU.UU.CGUGAACUC....UUUUUU
NZ_AZMV01000007.1/199671-199604                CGC...G.UGAAUCAGG........................GUCACGGA.GGGGCGCACCACCUCAUAG.GGUACG...GUUCC.UU.CGGCGACCC....UUUUUU
NZ_GG663535.1/83070-83137                      CGC...G.UG.AUCAGG........................GUCACGGA.GGGGCGCACCACCUCAUAG.GGUACG...GCUUC.UC.UUCGCGACCC...UUUUUC
scaffold46346_2_V1.UC-19/110-44                CGC...G.UG.AUUAGG........................GUCACGGA.GGGGCGCACCACCUCACAG.GGUACG...GUUCC.UU.CGGCGACCC....UUUUUU
NZ_ABXY01000001.1/140628-140562                CGC...G.UG.AUUAGG........................GUCACGGA.GGGGCGCACCACCUCAUAG.GGUACG...GCUCC.UU.CGGCGACCC....UUUUUU
4448817.3_Contig61/2180-2114                   CGC...G.UG.AUUAGG........................GUCACGGA.GGGGCGCACCACCUCAUAG.GGUACG...GUUCC.UU.CGGCGACCC....UUUUCG
scaffold681_3_MH0069/6440-6374                 CGC...G.UG.AUUAGG........................GUCACGGA.GGGGCGCACCACCUCAUAG.GGUACG...GUUCC.UU.CGGCGACCC....UUUUUC
4448814.3_Contig2538/777-844                   CGC...G.UG.AUUAGGG.......................GUCACGGA.GGGGCGCACCACCUCAUAG.GGUACG...GUUCC.UU.CGGCGACCC....UUUUUU
NZ_LBIB01000014.1/134949-135015                CGA...A.UG.ACCAGG........................GUCAUGAA.GGGGCGCACCACCUCACAG.GGUACG...GCUGC.UU.CAGCGACCC....UUUUUU
NZ_LN865152.1/585540-585475                    AGA...G.UG.AACAGGAG......................UUCAUGAA.GGGGUGCACCACCG...CG.GGUGUA...UUUCU.UU.CAUGAACUC....UUUUUU
NZ_JYHN01000061.1/208333-208270                AGA...G.UG.AAUCUAUG......................UUCAUGAA.GGGGUGCACCACCG...CG.GGUGUA....UUGC.UU.UGUGAACA.....UUUUUU
NOF005_scaffold18982_6/410-341                 AGA...G.UG.AACACACAAGAG..................UUCAUGAA.GGGGUGCACCACCA...CG.GGUGUA...UUUCU.UU.CAUGAACUC....UUUUUU
scaffold39306_3_V1.CD-6/403-340                AGA...G.UG.AGCAAAG.......................CUCAUGAA.GGGGUGCACCACCG...CG.GGUGCA..GGAUUC.UU.CAUGGGC......UUUUUU
scaffold12002_14_MH0038/906-969                AGA...G.UG.AGCAAAG.......................CUCAUGAG.GGGGUGCUCCUCCG...CG.GGUGCA..GGCUUC.UU.CAUGGGC......UUUUUU
scaffold35237_2_O2.UC-23/1449-1386             AG....AUUG.GGCAAAG.......................CCCAUGAA.GGGGUGCACCACCG...CG.GGUGUA..GGCUUC.UU.CAUGGGC......UUUUUU
NZ_JGYS01000022.1/18570-18497                  CGC...A.UGGUCGCAUGUCAGGG.................CACAUGGA.UGGGCGCACCACUU...AG.GGUACG.GCUUACA.UU.CGUGCGCCC....UUUUUC
NZ_DS990261.1/673203-673141                    AGA...G.UG.AGCAGAUG......................UUCACGAA.GGGGUGCACCACCG...CG.GGUGUA....UUGC.UU.CGUGAAC......UUUUUU
NZ_ATXD01000006.1/1204042-1203980              UGA...G.UG.AAUGAAAG......................UUCACGAA.GGGGUACACCACCG...CG.GGUGUA....UUUC.UU.UGUGAAC......UUUUUU
NZ_JPJE01000002.1/86051-85974                  UGA...G.UG.AACAGGAAAUGGAUUAAGACGG........UUCACGAA.GGGGUGCACCACCG...CG.GGUGUA....UUCU.UU.CGUGAACC.....UUUUUU
NZ_BCFK01000028.1/31954-31882                  CGC...A.UG.GUCGCAUGACUGGG................UUCAUGGA.UGGGCGCACCACUU...AG.GGUACG..G.UUCG.UU.UCGUGCGCCC...UUUUUU
NZ_BCAA01000013.1/55094-55157                  AGA...G.UG.AACGAGAG......................UUCAUGAA.GGGGUACACCACCA...CG.GGUGUA.....UUU.UU.CGUGAACUC....UUUUUU
NZ_BBDW01000004.1/133675-133740                AG....AUUG.AGCGAGAG......................UUCAUGAA.GGGGUGCACCACCA...CG.GGUACA...UUUCU.UU.CGUGAACUC....UUUUUU
NC_013171.1/1778347-1778281                    AAA...G.UGAUGUAAUU.......................GGCACAAA.GGGGCAUACCACCU...CG.GGUAUG.GUUGUCC.UU.UCUGUGCC.....UUUUUU
NZ_JGZP01000004.1/49631-49703                  CGC...A.UG.GUCGCAUGACCGGG................UUCAUGAA.UGGGCGCACCACUU...AG.GGUACG..GUUCCU.UU.CGUGCACCC....UUUUUU
DLF012_scaffold15462_1/39557-39493             CAC...A.UG.AUUGGG........................UUCAUGAA.UGGGCGCACCACUU...AA.GGUACG..G.UUCG.UU.UCGUGCACCC...UUUUUU
NZ_KE150456.1/35273-35337                      CGC...A.UG.AUUGGG........................UUCAUGAA.UGGGCGCACCACUU...AA.GGUACG..GUUCAU.UU.CGUGCACCC....UUUUUU
DOF008_scaffold54_7/336-399                    AGA...G.UG.AACAGAG.......................UUCAUGAA.GGGGUGCACCACCA...CG.GGUGUA....UUUC.UU.UGUGAACUC....UUUUUU
NLM027_scaffold32909_2/24335-24398             AGA...G.UG.AACAGAG.......................UUCAUGAA.GGGGUGCACCACCG...CG.GGUGUA....UUUC.UU.UGUGAACUC....UUUUUU
NOM009_scaffold2531_3/594-657                  AGA...G.UG.AACAGAG.......................UUCAUGAA.GGGGUGCACCACCG...UG.GGUGUA....UUUC.UU.UGUGAACUC....UGUUUU
scaffold41532_1_MH0062/172-109                 AGA...G.UG.AACUGAG.......................UGCAUGAA.GGGGUCCCCCCCCG...CG.GGUGUA....UUUC.UU.UGUGGACUC....UUUUUU
4491413.3_NODE_57071/4062-3999                 AGA...G.UG.AACUGAG.......................UUCAUGAA.GGGGUGCACCACCG...CG.GGUGUA....UUUU.UU.UGUGGACUC....UUUUUU
NZ_DS264391.1/268653-268588                    AGA...G.UG.AACGAGAG......................UUCAUGAA.GGGGUGCACCACCA...CG.GGUGUA...UUUAC.UU.CGUGAACUC....UUUUUU
DOM003_scaffold18204_7/470-406                 AG....AUUG.AGCGAGAG......................UUCAUGAA.GGGGUGCACCACCA...CG.GGUACA....UUCU.UU.CAUGAACUC....UUUUUU
DOF008_scaffold21275_2/40714-40779             AG....AUUG.AGCGAGAG......................UUCAUGAA.GGGGUGCACCACCA...CG.GGUACA...UUUCU.UU.CAUGAACUC....UUUUUU
scaffold7380_7_V1.CD-1/2193-2256               AGA...G.UG.AACAGAG.......................UUCAUAAA.GGGGUGCACCACCG...CG.GGUGUA....UUCU.UU.UGUGGACUC....UUUUUU
DOF012_scaffold988_2/398-461                   AGA...G.UG.AACAGAG.......................UUCAUGAA.GGGGUGCACCACCG...CG.GGCGUA.....UUC.UU.UUGUGGACUC...UUUUUU
BABE01007008.1/152-89                          AGA...G.UG.AACAGAG.......................UUCAUGAA.GGGGUGCACCACCG...CG.GGUGUA....UUAU.UU.UGUGGACUC....UUUUUU
scaffold59825_2_MH0073/301-238                 AGA...G.UG.AACUGAG.......................UUCAUGAA.GGGGUUCCCCCCCG...CG.GGUGUA....UUUC.UU.UGUGAACUC....UUUUUU
NZ_GG662006.1/72741-72805                      AG....AUUG.GGCGAGAG......................UUCAUGAA.GGGGUACACCACCA...CG.GGUGUA....AUUC.UU.UGUGUACUC....UUUUUU
SRS017103_C2712510/1394-1330                   CGC...A.UG.AUUGGG........................UUCAUGAA.UGGGCGCACCACAU...AA.GGUACG..G.UUCG.UU.UCGUGCACCC...UUUUUU
UnmappedStool_Broad_scaffold_47646/347-413     AGA...G.UG.AACAAAGAG.....................UUCAUGAA.GGGGUGCACCACCA...CG.GGUGUA...UUACU.CU.CGUGAACUC....UUUUUU
NZ_KI271128.1/80751-80817                      AGA...G.UG.AACAAAGAG.....................UUCAUGAA.GGGGUGCACCACCA...CG.GGUGUA...UUACU.UU.CGUGAACUC....UUUUUU
4448815.3_Contig14427/683-620                  UG....AUUG.AACAGGAG......................UUCAUGAA.GGGGUGCACCACCG...CG.GGUGUA.....UCU.UU.UGUGGACUCC...UUUUA.
4448811.3_Contig2118/441-376                   UG....AUUG.AACAGGAG......................UUCAUGAA.GGGGUGCACCACCG...CG.GGUGUA....UCUU.UU.UGUGGACUCC...UUUUUA
NZ_JH601090.1/635572-635507                    UG....AUUG.AACAGGAG......................UUCAUGAA.GGGGUGCACCACCG...CG.GGUGUA....UCUU.UU.UGUGGACUCC...UUUUUU
NOM009_scaffold45418_3/807-743                 AG....AUUG.AGCGAGAG......................UUCAUGAA.GGGGCGCACCACCG...AG.GGUACG....UUUC.UU.UGUGGACUC....UUUUUU
longitudinal_191_369/160521-160585             AGA...G.UG.AACAAGAG......................UUCAUGAA.GGGGCGCACCACCG...CG.GGUACG....UUUC.UU.UGUGAACUC....UUUUUU
NZ_JDUB01000015.1/62311-62246                  AGC...A.UG.ACCGG.........................GUCAUGAA.GGAGCGCACCGCCC.AAUA.GGUACG...GUUUC.UU.CAGUGACCCG...UUUUUU
UnmappedStool_Broad_scaffold_707906/458-395    AGA..AU.GA.ACGAGA........................GUUCAGGAAGGGGCACACCACCG...CG.GGUGUG.....UCU.UU.CCUGAACUC....UUUUUU
NZ_HE578907.1/1106107-1106045                  CUA...U.GU.GUCGA.........................ACACAAAU.GGGGCAUACCACCU...CG.GGUAUG.GU.UUCU.AU.UUGUGUUC.....UUUUUU
scaffold152691_5_MH0006/181-118                AGA...G.UG.AACAGAG.......................UUCAUGAA.GGGGUGCACCACCG...CG.GGUGUA....UUGC.UU.UGUGAACUC....UUUUUU
#=GF thiS RNAs in tandem with TPP are above this line
NZ_JHXK01000013.1/51367-51430                  AGA...G.UG.UGAAGGU.......................CACACGAA.GGGGUACACCACCU...UG.GGUGUA....UUUU.UU.CGUGUGGCC....UUUUUU
SRS015578_WUGC_scaffold_36880/1856-1920        AGA...G.UG.AACAGGAG......................UUCAUGAA.GGGGUACACCACCG...CG.GGUGUA....UUUC.UU.UGUGAACUC....UUUUUU
scaffold3557_1_MH0056/1857-1793                AGA...G.UG.AACGGGAG......................UUCAUGAA.GGGGUACACCACCG...CG.GGUGUA....UUUC.UU.UGUGAACUC....UUUUUU
SRS016267_WUGC_scaffold_19539/829-764          AGA...G.UG.AACAAAGCG.....................UUCAUGAA.GGGGUACACCACCG...CG.GGUGUA....UUCU.UU.CGUGAACGC....UUUUUU
NZ_CZBA01000002.1/39449-39386                  AGA...G.UG.AACAGAG.......................UUCAUGAA.GGGGUGCACCACCG...CG.GGUGUA....UUUC.UU.UGUGGACUC....UUUUUU
NLM027_scaffold9458_1/23903-23840              AGA...G.UG.AACAGAG.......................UUCAUGAA.GGGGUGCACCACCG...CG.GGUGUA....UUCU.UU.UGUGAACUC....UUUUUU
NOM009_scaffold11825_2/20025-20090             AGA...G.UG.GACAGAAG......................UUCAUGAA.GGGGUACACCACCG...CG.GGUGUA....GUUC.UU.UGUGGACUUC...UUUUUU
NZ_JALU01000018.1/34615-34679                  AGA...G.UA.UGACAGGU......................CAUACGAA.GGGGUACACCACCU...UG.GGUGUA....GAGC.UU.CGUGUGACC....UUUUUU
SRS018791_WUGC_scaffold_46990/872-936          AGA...G.UA.UGCAAGGU......................CAUACGAA.GGGGUACACCACCU...UG.GGUGUA....AAAC.UU.CGUGUGACC....UUUUUU
SRS019601_WUGC_scaffold_9737/8348-8285         AGA...G.UG.AACAGAG.......................UUCAUGAA.GGGGUACACCACCA...CG.GGUGUA....UUGC.UU.UGUGAACUC....UUUUUU
NOM005_scaffold50645_4/30102-30039             AGA...G.UG.AACAGAG.......................UUCAUGAA.GGGGUACACCACCG...CG.GGUGUA....UUGC.UU.UGUGAACUC....UUUUUU
SRS011306_Baylor_scaffold_28333/580-516        AGA...G.UA.UGCAAGGU......................CAUACGAA.GGGGUACACCACCU...UG.GGUGUA....AAAC.UU.CGUAUGACC....UUUUUU
SRS056323_C2629103/557-621                     AGA...G.UA.UGAGAGGU......................CAUACGAA.GGGGUACACCACCU...UG.GGUGUA....AAAC.UU.CGUAUGACC....UUUUUU
SRS015264_WUGC_scaffold_24690/18501-18564      AGA...G.UG.AACAGAG.......................UUCAUGAA.GGGGUACACCACCG...CG.GGUGUA....UUAC.UU.UGUGAACUC....UUUUUU
SRS064276_LANL_scaffold_6044/2360-2423         UGA...G.UG.AACAGCG.......................UUCACGAA.GGGGUACACCACCG...CG.GGUGUA....UUUU.UU.CGGGAACGC....UUUUUU
DLM018_scaffold22925_2/839-914                 AGA...G.UG.AGACCGAAUCAUAAGGGU............CGCACGAA.GGGGUACACCACCU...UG.GGUGUA....AUUC.UU.CGUGCGACCC...UUUUUU
4448819.3_Contig4174/916-841                   AGA...G.UG.AGACCGAAUCAUAAGGGU............CGCACGAA.GGGGUACACCACCG...UG.GGUGUA....AUUC.UU.CAUGCGACCCU...UUUUU
DLF014_scaffold5011_2/8274-8199                AGA...G.UG.AAUCUGAACUAUCGGG..............UCCAUGAA.GGGGCACACCACCU...CG.GGUGUG.AUGCUUC.UU.UGUGGACCC....UUUUUU
DOM026_scaffold37373_1/121-188                 AGA...G.UG.AAUUCAAAGAG...................UUCAUGAA.GGGGAGCACCACCA...AG.GGCGCU....UUUC.UU.UGUGAACUC....UUUUUU
SRS016095_C2552391/78-11                       AGA...G.UG.AAUCAUAAGGG...................UUCACGAA.GGGGAGCACCACCA...AG.GGCGCU....UUUC.UU.CGUGAACCC....UUUUUA
NLM022_scaffold12267_10/31292-31366            AGA...G.UG.UUCGUCAGUAAGAC................CGCACGAA.GGGGUACACCACCG...CG.GGUGUAGCUUUCCU.UU.CGUGCGGUC....UUUUUU
SRS058182_C1832718/112-173                     AGA...G.UG.CUUUA.........................AGCGCGAA.GGGGCAUACCACCA...CG.GGUAUGGUAUUUCC.UU.CGCGC........UUUUUU
NZ_KB976103.1/913631-913702                    GUC...G.UU.CGGACAUCACAAGGC...............CGUACGAA.GGGGCACACCACCU...CG.GGUGUG....AACU.UU.CGUGCGGCC....UUUUUU
SRS019327_C2786174/575-508                     AUC...U.UG.UUUUUAAGA.....................GACAUCAAUGGGGAGCACCACCG.AAAG.GGUGCU.....UUCUUU.GGUGUCCU.....UUUUUU
SRS015797_C2648657/639-705                     AUC...U.UG.UUUUUAAGA.....................GACAUCAAUGGGGAGCACCACCG.AAAG.GGUGCU.....UUCUUU.GGUGUCU......UUUUUU
BABF01000976.1/918-983                         AAU...A.UA.UAACCAU.......................GACAUGAAGGGGGAGCACCACCA.AAAG.GGUGCU....CUCCCUU.CAUGUCU......UUUUUU
2205800605/282-347                             UGA...C.CA.ACGAAAGCC.....................GUUGCGAA.GGGGCAUACCACCA...CG.GGUAUG..AUUUCU.UU.CGUGGCGGC....UUUU..
SRMUA_GMSDS1U03GR2EV/185-252                   AGU...G.AA.AUAAAUAUUAAAA.................AAAUCAAAUGGGGCACACCACCG...AG.GGUGUG....GCCCUUU.UGUGC........UUUUUU
NZ_ABDQ01000001.1/162792-162725                AGA...G.UG.UGAAAAAAGGU...................CACACGAA.GGGGUACACCACCU...UG.GGUGUA....AGUC.UU.CGUGUGACC....UUUUUU
NZ_AUJC01000006.1/107543-107478                AGA...G.UG.AUCAAGGU......................AUCACGAA.GGGGGACACCACCA...AG.GGUGUC...AUUCC.UU.CGUGAUACC....UUUUUU
SRS049147_LANL_scaffold_62633/7844-7777        AGA...G.UG.UUGAUUAACGU...................CGCACGAA.GGGGUACACCACCA...CG.GGUGUA.GGUUUCC.UU.CGUGCG.......UUUUUU
SRS057791_LANL_scaffold_82374/298-236          AGA...G.UG.UGAGAGAC......................CACACGAA.GGGGUGCACCACCU...UG.GGUGUA....UAUC.UU.CGUGUGG......UUUUUA
SRS012279_C2693938/696-765                     AGA...G.UG.AGUUCGUAUCAGCGAC..............CGCACGAA.GGGGUACACCACCA...CG.GGUGUA....UUUU.UU.CGUGCG.......UUUUUU
NZ_CM000955.1/1121392-1121452                  AGA...G.UG.UUU...........................AACACGAA.GGGGUACACCACCG...CG.GGUGUA.GGUUUCC.UU.CGUGUUA......UUUUUU
NLF013_scaffold27566_11/2606-2537              AGA...G.UG.AGUCUGAAAUUUAG................CUCAUGAA.GGGGUACACCACCA...CG.GGUGUA...GCUUU.UU.CAUGAGC......UUUUUU
NZ_KQ960155.1/64078-64022                      AGA...G.UG.CAA...........................AGCACGAA.GGGGUACACCACCG...CG.GGUGUA...GUUUC.UU.CGUGC........UUUUUU
NZ_KQ959287.1/1415-1336                        AGA...G.UA.UUUUACUGACGAAUAAGGAAGUG.......GAUACGAA.GGGGCACACCACCA...CG.GGUAUG.AUGUCUU.UU.CGCGUC.......UUUUUU
NZ_FLQT01000003.1/307201-307144                AGA...G.UG.CAA...........................GGCACGAA.GGGGCACACCACCG...CG.GGUGUG...GUUUC.UU.CGUGCC.......UUUUUU
NC_013204.1/2056464-2056398                    AGA...G.UA.CGCAAGCG......................CGUACGAA.GGGGCGCACCACCU...CG.GGUGCG..AUCUGC.UU.CGUGCGCGC....UUUUUU
NC_013895.2/1058235-1058178                    AGA...G.UG.CGAA..........................AGCGCGAA.GGGGUACACCACCA...CG.GGUGUA...GUUUC.UU.CGUGC........UUUUUU
UnmappedStool_Broad_scaffold_116807/213-152    UUG...A.UG.UUUAGC........................CGCAUGAA.GGGGUACACCACCA...CG.GGUGUA....GUUC.UU.UGUGCGGC.....UUUUUU
4491686.3.644886/70-130                        AGA...G.UG.CAA...........................AGCACGAA.GGGGCAUACCACCU...UG.GGUAUG....UGUC.UU.CGUGCUUUUCA..UUUUU.
4491686.3.1061908/524-464                      AGA...G.UG.CAA...........................AGCACGAA.GGGGCAUACCACCU...UG.GGUAUG....UGUC.UU.CGUGCUUUUCC..UUUAU.
NZ_CYUK01000003.1/389364-389307                AGA...G.UG.UAA...........................AGCACGAA.GGGGCAUACCACCG...CG.GGUAUG....GGAC.UU.UGUGCUA......UUUUUU
PRSSGFe2_Sequence0000006128/3601-3535          GCA.A.U.UG.AACAAAGAAG....................CACAAAAU.GGGGUACACCACCG...CG.GGUGUA...AUUUC.AU.UUUGUGC......UUUUUU
NZ_ACXX02000001.1/246015-245947                AGGUAAU.UG.AACAAAGAAG....................CACAAAAU.GGGGUACACCACCG...CG.GGUGUA...AAUUC.AU.UUUGUGC......UUUUUU
NZ_JH378832.1/138121-138062                    GCAGAUA.UG.G.U............................UCAUAAA.GGGGGGCACCACCU...AG.GGUACC....GUUC.UU.UGUGGACC.....UUUUUU
SRS023595_C6872639/52-136                      AGA.CAA.UG.AGUAGUUCACUUAGUCACUUAAACUGUAG.UUCAUGAA.GGG.GGCACCACCU...CG.GGUGCC....UUGC.UU.UGUGAGC......UUUUUU
SRS049318_LANL_scaffold_177681/428-512         AGA.CAA.UG.AGUAGUUCACUUAAUCACUUAAACUGUAG.UUCAUGAA.GGG.GGCACCACCU...CG.GGUGCC....UUGC.UU.UGUGAGC......UUUUUU
SRS016095_WUGC_scaffold_28798/106375-106311    ......UAGAAUUUAUCUUCG....................GAACGAAA.GGGGUGCACCACCG...CG.GGUGCA....GCCC.UU.UUUUUGCA.....UUUUUU
SRS050244_LANL_scaffold_94267/6599-6532        ......A.UC.UUGUUUUUUUAAGA................GACAUCAAUGGGGAGCACCACCG.AAAG.GGUGCU.....UUCUUU.GGUGUC.......UUUUUU
UnmappedStool_Broad_scaffold_1087674/4205-4285 .GACAUG.UGAUAUGCUAAAAACUAAUAG............GAUACAAAUGGGGUACACCACCA...CG.GGUGUA...GCUUUAUU.UGUGUCCUA....UUUUUU
SRS047634_LANL_scaffold_138515/11216-11300     AGA.CAA.UG.AGUAGUUCACUUAAUCACUUAAACUGUAG.UUCAUGAA.GGG.GGCACCACCU...CG.GGUGCC....UUGC.UU.UGUGGAC......UUUUUU
SRS011586_C3284111/251-171                     AAC...U.AU.GUAAAUUUUUAUAUUGUAAUCUCAG.....GAAUUGAA.GGGGUGCACCACCA...CG.GGUGCA....ACCC.UU.UUUUUGUC.....UUUUUG
SRS024081_C2643375/526-453                     CUUUUUA.UC.UUGUUUUUUAAGA.................GACAUCAAUGGGGAGCACCACCG.AAAG.GGUGCU.....UUCUUU.GGUGUCC......UUUUUU
SRS058336_C2181283/4723-4656                   UAUCUUG.UUUUUUAAGA.......................GACAUCAAUGGGGAGCACCACCG.AAAG.GGUGCU.....UUCUUU.GGUGUC.......UUUUUU
scaffold65129_1_MH0045/1376-1456               AAC...U.AU.GUAAAUUUUUAUAUUGUAAUCUCAG.....GAAUUGAA.GGGGUGCACCACCA...CG.GGUGCA....GCCC.UU.UUUUUGUC.....UUUUUG
NC_016894.1/53544-53607                        ACUCAAU.UG.AAG...........................CACAAAAU.GGGGUACACCACCA.AAAG.GGUGUA...AUCGC.AU.UUUGUGC......UUUUUU
SRS017521_C2601029/162-231                     GAAGUUU.GUAUUUACAAG......................GCACAGAAUGGGGCACACCACCU...GG.GGUGUU....UUCCUUU.UCUGUGCC.....UUUUUG
NZ_LHUR01000042.1/339358-339437                UAUACUUCUG.AAUAAAUAAAAAUAGAG.............CACAAAAU.GGGGUGCACCACCG.AAAG.GGUGCA..AAUCUC.GU.UUUGUGC......UUUUUU
UnmappedStool_Broad_C252266792/194-264         AGC..UU.GUUGCAGAACAGG....................GCAUAAAAUGGGGAGCACCACCC...GG.GGUGUU....UUCUUUUUUAUGCCCUG....UUUUU.
DHTCA2_contig26225/142-212                     AUCUACUAAUUAAAAA.........................GCAUAAAAUGGGGUUCACCACCG.AAAG.GGUGAA....AUUCAUU.UUGUGCUUA....UUUUUU
NC_008593.1/595606-595672                      AGA...G.UG.UGAAAAAGGU....................CACACGAA.GGGGUACACCACCU...UG.GGUGUA....AGUC.UU.CGUGUGACC....UUUUUU
NZ_FQXL01000005.1/206694-206631                AGA...G.UG.UGAAGGU.......................CACACGAA.GGGGUACACCACCA...CG.GGUGUA....GUUU.UU.CGUGUGGCC....UUUUUU
NZ_LZFO01000017.1/20508-20442                  AGA...G.UG.UGAAAGAGGU....................CACACGAA.GGGGUACACCACCA...CG.GGUGUA....AAUC.UU.CGUGUGACC....UUUUUU
NZ_CP011803.1/269412-269475                    AGA...G.UG.UGAGGGU.......................CACACGAA.GGGGUACACCACCA...UG.GGUGUA....AUUC.UU.CGUGUGGCC....UUUUUG
longitudinal_225_258/1642-1715                 AGA...G.UG.AGACCGAAACAAAAGGC.............CGCACGAA.GGGGUACACCACCU...UG.GGUGUA....AAUC.UU.CGUGCGGCC....UUUUUU
NZ_MIEH01000019.1/39083-39147                  AGA...G.UG.GACGAGAG......................UUCAUGAA.GGGGUGCACCACCG...CG.GGUGUA....UUUC.UU.UGUGAACUC....UUUUUU
NZ_ABDT01000097.2/20036-19969                  AGA...G.UGUUGAUUAAGGU....................CACACGAA.GGGGUACACCACCA...CG.GGUGUA....AGUC.UU.UGUGUGGCC....UUUUUU
SRS064423_LANL_scaffold_55266/62080-62142      AGA...G.UG.UGAAAGAC......................CACACGAA.GGGGUGCACCACCU...UG.GGUGUA....UAUC.UU.CGUGUGG......UUUUUA
4491413.3_NODE_1966/14774-14711                AGA...G.UG.AACCGAG.......................UUCAUGAA.GGGGUGCACCACCG...CG.GGUGUA....UUUC.UU.UGUGGACUC....UUUUUU
NZ_FRCP01000009.1/263847-263913                AGA...G.UG.AAACCAUAGG....................UUCAUGAA.GGGGUACACCACCG...CG.GGUGUA....UUUC.UU.UGUGAACCU....UUUUUA
DOM013_scaffold4642_1/27190-27263              AGA...G.UG.AGACCGAAACAAAAGGC.............CGCACGAA.GGGGUACACCACCU...UG.GGUGUA....AGUC.UU.CGUGCGGCC....UUUUUU
NC_020291.1/5413289-5413222                    AGA...G.UGAUGAUUAAGGU....................CACACGAA.GGGGUACACCACCA...UG.GGUGUA....AGUC.UU.CGUGUGGCC....UUUUUU
longitudinal_448_90/2525-2589                  AGA...U.UG.UGAUUAC.......................CACAAGAA.GGGGUACACCACCG...CG.GGUGUA...GAUUC.UU.CUUGUGGUA....UUUUUU
NZ_FRAD01000004.1/17080-17147                  AGA.UUG.UG.CGAAGG........................CGCAUGAA.GGGGCACACCACCA...CG.GGUGUG.GAUUUCC.UU.CAUGCGCUC....UUUUUU
longitudinal_414_23/26064-26000                AGA...U.UG.AACAGGAG......................UUCAUGAA.GGGGUGCACCACCG...CG.GGUGUA....UUCU.UU.UGUGGACUC....UUUUUU
NZ_CZBX01000005.1/150749-150823                AGUAA.GUUGAGAUUGAACGAGAG.................UUCAUGAA.GGGGUGCACCACCA...CG.GGUACA...UUUCU.UU.CAUGAACUC....UUUUUU
NOM002_scaffold30036_3/31315-31249             AGA...G.UA.UGACUAGGGU....................CACACGAA.GGGGUACACCACCA...CG.GGUGUA....GUUC.UU.UGUGUACCC....UUUUUU
SRS054956_LANL_scaffold_1066/30487-30418       AGA...G.UGAUGACAGGGGU....................CACACGAA.GGGGUACACCACCG...CG.GGUGUA..GCUUUC.UU.CGUGUGGCC....UUUUUU
NLM022_scaffold1652_15/2888-2956               AGA...G.UG.AGACAUUGGU....................CACACGAA.GGGGUACACCACCG...CG.GGUGUA..GCUUUC.UU.CGUGUGGCC....UUUUUU
NZ_CP015756.1/413495-413562                    AGA...G.UGAUGACUAAGGU....................CACACGAA.GGGGUACACCACCA...CG.GGUGUA....GUUC.UU.UGUGUGACC....UUUUUU
SRS077730_LANL_scaffold_728/26091-26160        AGA...G.UGAUGACAGAGGU....................CACACGAA.GGGGUACACCACCG...CG.GGUGUA..GCUUUC.UU.CGUGUGGCC....UUUUUU
NOM015_scaffold24_1/21794-21724                ......GUUGAGAUUGAACAGGAG.................UUCAUGAA.GGGGUACACCACCA...CG.GGUGUA...GUUUC.UU.UGUGGACUCC...UUUUUU
NZ_APHX01000001.1/35251-35326                  AGA...G.UG.AGACCGAAUCACAAGGGU............CGCACGAA.GGGGUACACCACCU...UG.GGUGUA....AUUC.UU.CGUGCGACCC...UUUUUU
SRS053214_LANL_scaffold_9800/44041-43973       AGA...G.UG.AAGCCGUAAGGC..................GUCACAAA.GGGGUACACCACCA...CG.GGUGUA....GCUU.UU.UGUGGCGCC....UUUUUU
NZ_LJFK01000067.1/10128-10195                  AGA...G.UGAUGACUGAGGU....................CACACGAA.GGGGUACACCACCA...UG.GGUGUA....GGUC.UU.CGUGUGGCC....UUUUUU
scaffold11731_1_V1.CD-9/639-708                AGA...G.UG.CAAGGCAAAGGC..................CGCACGAA.GGGGUACACCACCA...CG.GGUGUA...UCACU.UU.CGUGCGGCC....UUUUUU
NZ_LAGN01000105.1/48470-48537                  AGA...G.UGAUGACUGAGGU....................CACACGAA.GGGGUACACCACCA...UG.GGUGUA....AGUC.UU.CGUGUGACC....UUUUUU
SRS023526_Baylor_scaffold_33416/636-707        AGA...G.UG.AAUGACAAGAGU..................CACACGAA.GGGGUGCACCACCA...CG.GGUGCA.GGUUUCC.UU.UGUGUGACU....UUUUUU
SRS065278_LANL_scaffold_42881/202-132          AGA...G.UG.AGUUCGUAUCAGCGAC..............CGCACGAA.GGGGUACACCACCA...CG.GGUGUA....UUUU.UU.CGUGCGG......UUUUUU
SRS024441_C3123295/1850-1917                   AGA...G.UGUUGAUUAACGU....................CGCACGAA.GGGGUACACCACCA...CG.GGUGUA.GGUCUCC.UU.CGUGCG.......UUUUUU
NLM022_scaffold44466_1/121-188                 AGA...G.UG.AAUUCAAAGGG...................UUCAUGAA.GGGGAGCACCACCA...AG.GGCGCU....UUUC.UU.UGUGAACUC....UUUUUU
BMHBC_1_1_newblercontig420570/131-63           AGA...U.UGAUGACUAAGGU....................CACAAGAA.GGGGUACACCACCA...CG.GGUGUA...GUUCU.UU.UUGUGGCCUU...UUUUU.
SRS018313_Baylor_scaffold_13739/4217-4151      AGA...G.UG.AAUCAUAAGGG...................UUCACGAA.GGGGAGCACCACCA...AG.GGCGCU....UUUC.UU.CGUGAACC.....UUUUUU
NZ_FRAK01000002.1/151848-151923                AGA...G.UG.AGACCGAAUCAUAAGGGU............CGCAUGAA.GGGGUACACCACCU...UG.GGUGUA....AUUC.UU.CGUGCGACCC...UUUUUU
DLM014_scaffold4124_2/30917-30850              AGA...G.UG.AAUCAUAAGAG...................UUCACGAA.GGGGAGCACCACCA...AG.GGCGCU....UUUC.UU.CGUGAACCC....UUUUUA
SRS014235_WUGC_scaffold_2156/36511-36443       AGA...G.UG.AAUUUCAAAGAG..................UUCACGAA.GGGGAGCACCACCA...CC.GGCGCU....UCCU.UU.CGUGAACUC....UUUUUU
NZ_FNJF01000012.1/38335-38402                  AGA...G.UG.AGCAGAAAAAGC..................CUCACGAA.GGGGUACACCACCG...CG.GGUGUA....GAAC.UU.CGUGAGGC.....UUUUUU
NOM029_scaffold2148_1/4197-4265                AGA...G.UGAUGACAGAAGU....................CACACGAA.GGGGUACACCACCG...CG.GGUGUA..GCUUUC.UU.UGUGUGGC.....UUUUUU
NZ_MQNM01000006.1/27970-28039                  AGA...G.UG.AGACCGCAAAGGC.................CGCACGAA.GGGGUACACCACCA...UC.GGUGUA....AUCC.UU.UGUGCGGUC....UAUUUU
NZ_LAGM01000289.1/5842-5909                    AGA...G.UGAUGACUGAGGU....................CACACGAA.GGGGUACACCACCA...UG.GGUGUA....GGUC.UU.CGUGUGGCC....UUUUUG
scaffold103831_1_MH0035/1084-1150              AGA...G.UGCAGACAAAAGU....................CACACGAA.GGGGUACACCACCU...UG.GGUGUA....UCUU.UU.UGUGUGGC.....UUUUUU
NOM023_scaffold4939_12/19963-20031             AGA...G.UG.AAUUUCAAAGAG..................UUCAUGAA.GGGGAGCACCACCA...CC.GGCGCU....UCCU.UU.CGUGAACUC....UUUUUU
SRS056622_LANL_scaffold_22326/4312-4382        AGA...G.UG.AGUUCGUAUCAGCGAC..............CGCACGAA.GGGGUACACCACCA...CG.GGUGUA....UCUU.UU.CGUGCGG......UUUUUU
SRS011271_C3151945/347-413                     AG....AUUGUUGAUGAAAGU....................CACAUGAA.GGGGUACACCACCA...CG.GGUGUA....GGUC.UU.UAUGUGGC.....UUUUUU
DOF008_scaffold28982_2/926-1000                AGA...G.UG.AAUCUGAACUAUCGGG..............UCCAUGAA.GGGGCACACCACCU...CG.GGUGUG.AUGCUUC.UU.UGUGGACC.....UUUUUU
NZ_FCOU01000002.1/16054-16120                  AGA...G.UA.CGCAGCG.......................CGUACGAA.GGGGCGCACCACCU...CG.GGUGCG.GUGUCCC.UU.CGUGCGCGC....UUUUUU
NZ_KB290749.1/12451-12384                      AGA...G.UGUUGAUGAUUAU....................CGCACGAA.GGGGUACACCACCG...CG.GGUGUA.GGCUUCC.UU.CGUGCG.......UUUUUU
ANASMECb_4085297_C7752/847300-847229           AGA...G.UGUUGAUUUUUAAGGU.................CACACGAA.GGGGCGCACCACCA...UU.GGUACG...UUAUU.UU.CGUGUGGCC....UUUUUU
scaffold691_1_V1.CD-13/901-970                 AGA...G.UGAUGACAGAGGU....................CACACGAA.GGGGUACACCCCCG...CG.GGUGUA..GCUUUC.UU.CGUGUGGCC....UUUUUU
NZ_LLKB01000005.1/1362873-1362794              ACAUUAG.UG.UGGAUGGCAUUAUAUUUAAGU.........CACAUGAA.GGGGUACACCACCG...CG.GGUGUA....UUUC.UU.UGUGUGGC.....UUUUUU
SRS075404_LANL_scaffold_66215/6670-6603        AGA...G.UGUUGAUUAACGU....................CGCACGAA.GGGGUACACCACCA...CA.GGUGUA.GGUUUCC.UU.CGUGCG.......UUUUUU
NLM001_scaffold17342_4/16863-16792             AGA...G.UG.UUUGUCAUAUAUGGC...............UGCGCGAA.GGGGCACACCACCA...CG.GGUGUG...GUUUU.UU.CGCGUGGC.....UUUUUU
NZ_LAGO01000729.1/2262-2329                    AGA...G.UGAUGACUGAGGU....................CACACGAA.GGGUUACACCACCA...UG.GGUGUA....AGUC.UU.CGUGUGACC....UUUUUU
SRS053335_LANL_scaffold_31227/148-215          AGA...U.UG.AGGAUAU.......................CUCAAGAA.GGGGCACACCACCU...CG.GGUGUG.GACUUUU.UU.UGUGGUAUCC...UUUUGU
scaffold16470_10_MH0081/1002-933               AGA...A.UG.UGAUUGGACAAGU.................CGCAGGAA.GGGGUACACCACCA...CG.GGUGUA...GGUCU.UU.UCUGCGAC.....UUUUUU
NZ_CYYH01000004.1/184767-184844                AGA...G.UG.AAUCUGAAAUGAUCGGG.............UCCACAAA.GGGGCACACCACCU...UG.GGUGUG.AAGCUUC.UU.CGUGGACCCC...UUUUUU
SRS014235_WUGC_scaffold_115402/10608-10535     AAA...G.UG.AAACCUAAGGU...................UACACAAA.GGGGUACACCACCUUACAG.GGUGUA.GUACUUC.UU.UGUGUAACC....UUUUUU
NZ_KQ960933.1/22130-22064                      AAA...G.AA.CGUGAAGC......................CGUACGAA.GGGGUACACCACCU...UG.GGUGUA..AUAACU.UU.CGUGCGGUC....UAUUUU
NZ_FLKM01000008.1/244632-244564                AGA...G.UGUUGACUUUUGAGC..................CACACGAA.GGGGCGUACCACCA...CG.GGUGCG....AAAC.UU.UGUGUGGC.....UUUUUA
4491414.3_NODE_6725/22438-22503                AGA...U.UG.AGGAUAU.......................CUCAUGAA.GGGGUACACCACCG...CG.GGUGUA.....GUU.UU.CAGGUGAUAUCC.UUUUUU
PBDCA2_FIDWTPW02QFA4Z/124-198                  UAAUGUU.UG.AAAUUGAACAAAGAAG..............CACAAAAU.GGGGUACACCACCG...CG.GGUGUA...AUUUC.AU.UUUGUGC......UUUUUU
NOM010_scaffold3965_18/132-56                  AGA...U.UU.UGUCAGGAAUAACAAACGG...........CAGAAGAA.GGGGCAUACCACCA...CG.GGUAUG...AUUUC.UU.UUUCUGCCG....UUUUCU
scaffold25055_1_V1.CD-13/3660-3583             AGA...U.UU.UGUCAGGACAUCACAAACGG..........CAGAAGAA.GGGGCAUACCACCA...CG.GGUAUG...AUUUC.UU.UUUCUGCCG....UUUUCU
SRS044662_LANL_scaffold_46222/4308-4243        ..A...G.UGUUGAUUAACGU....................CGCACGAA.GGGGUACACCACCA...CG.GGUGUA.GGCUUCC.UU.CGUGCG.......UUUUUU
4491487.3_NODE_104912/10315-10246              AGA...G.UGCUGACCGGAUUUUGG................UACACGAA.GGGGGACACCACCG...CG.GGUGUC....UUUC.U..CGUGUACC.....UUUUUU
NZ_ASXP01000003.1/752049-751982                AAA...U.UG.UAAAAGAG......................CACAAAAU.GGGGGACACCACCG.AAAG.GGUGUC...AAUCC.AU.UUUGUGCUC....UUUUUA
NLF011_scaffold24096_2/10252-10186             AGA...U.UU.UGUCGUGAGG....................CAGAAGAA.GGGGCAUACCACCA...UC.GGUAUG...GCUUU.UU.CUUCUGCC.....UUUUUC
4444164.3.58515/338-412                        AGA..AG.UG.CAAACUUGAAAAAAGGCU............AGCGCGAA.GGGGUACACCACCA...CG.GGUGUA....UUUC.UUGCGUGGCC......UUUUUU
SRS017497_C158633/140-58                       AGA...G.UA.CAACGCUUAUUCACAAAUAAGAGGCU....GAUACGAA.GGGGCGCACCACCA...CG.GGUACG.AUAUCCU.UU.CGUAUC.......UUUUUU
JGI994J12354_10202935/357-277                  ......AUAU.UGUAGAAGAAUUACAUAGCAAUGCG....UUAAUUGAA.GGGGUCUACCACCG...CG.GGUAGG...AUCCC.UU.UUUGUAUA.....UUUUUU
MC6.MG1.AS1.C25849/83-147                      CGC...A.UG.AUUGGG........................UUCAUGAA.UGGGCGCACCACUU...AA.GGUACG...GUUCG.UU.UCGUGCGCCC...UUUUUU
SRS053214_C1407007/19-79                       UGU...A.AUCUCAG..........................GAAUUGAA.GGGGUGCACCACCA...CG.GGUGCA....ACCC.UU.UUUUUGUC.....UUUUUG
scaffold93670_2_V1.CD-14/1171-1231             UGU...A.AUCUCAG..........................GAAUUGAA.GGGGUGCACCACCA...CG.GGUGCA....GCCC.UU.UUUUUGUC.....UUUUUG
NZ_CP018335.1/1785726-1785662                  AUU...A.CA.U.GAUAAAG.....................AAUGUAAAUGGGGUACACCACCA...CG.GGUGUA....ACUUGUU.UGCAUUC......UUUUUU
NC_011898.1/1362935-1362854                    AGA...U.UA.UAAUUUAACUAACUGAAUAAAGAAGC.....ACAAAAU.GGGGUACACCACCA...CG.GGUGUA..AAUUUC.AU.UUUGUGC......UUCUUU
MC6.MG1.AS1.C58637/4-68                        ......G.UGAAUCAGG........................GUCACGGA.GGGGCGCACCACCUCACAG.GGUACG...GUUCC.UU.CGGAGACCC....UUUUUU
SRS057539_C2705035/788-855                     AUC...U.UG.UUUUUUAAGA....................GACAUCAAUGGGGAGCACCACCG.AAAG.GGUGCU.....UUCUUU.GGUGUCC......UUUUUU
NZ_JMFY01000006.1/12655-12583                  AUA...U.UG.U.UCGUGAAUAAUAAGC..............ACAAAAU.GGGGUACACCACCG.AAAG.GGUGUA...AGGCC.AU.UUUGUGC......UUUUUU
SRS022719_LANL_scaffold_70784/1517-1447        AUA...G.UGUUGAUUAACGU....................CGCACGAA.GGGGUACACCACCA...CG.GGUGUA.GGCUUCC.UU.CGUGCGUUU....UUUUUC
BAAX01019823.1/5-73                            AGA...G.UG.AAUUUCAAAGAG..................UUCACGAA.GGGGAGCACCACCA...CC.GGCGCU....UUCU.UU.CGUGAACUC....UUUUUU
SRS023958_C2053255/1406-1343                   AGA...G.UG.UGAGAGAC......................CACACGAA.GGGGUGCACCACCU...UG.GGUGUA....CAUC.UU.UGUGUGGUC....UUUUG.
DLM019_scaffold14691_1/1-71                    ..A...GUUGAGAUUGAACAGGAG.................UUCAUGAA.GGGGUACACCACCA...CG.GGUGUA...GUUUC.UU.UGUGGACUC....UUUUUU
SRS015055_C1655330/8-80                        AGA...G.UG.AGUUCGUAUCAGCGAC..............CGCACGAA.GGGGUACACCACCA...CG.GGUGUA....UUUU.UU.CGUGCGUUU....UUUUUU
Subgingival_plaque_LANL_C11289333/8-72         AGA...G.UG.UGAGAGAC......................CACACGAA.GGGGUGCACCACCU...UG.GGUGUA....CGUC.UU.UGUGUGGUC....UUUUGC
NOM029_scaffold19544_4/14305-14237             AGA...G.UG.AAUUUCAAAGAG..................UUCACGAA.GGGGAGCACCACCA...UC.GGCGCU....UCCU.UU.CGUGAACUC....UUUUUU
DLM002_scaffold8638_27/494-426                 AGA...G.UG.AAUUUCAAAGAG..................UUUACGAA.GGGGAGCACCACCA...CC.GGCGCU....UCCU.UU.CGUGAACUC....UUUUUU
NLF005_scaffold1745_7/245-177                  AGA...G.UG.AGUUUCAAAGAG..................UUCACGAA.GGGGAGCACCACCA...CC.GGCGCU....UCCU.UU.CGUGAACUC....UUUUUU
scaffold3951_4_MH0040/1030-966                 AGA...G.UG.AACAAGAG......................UUCAUGAA.GGGGUACACCACCG...CG.GGUGUA....UUUC.UU.UGUGAACUC....UUUUUU
SRS018357_Baylor_scaffold_53805/3639-3572      AGA...G.UGUUGAUUAACGU....................CGCACGAA.GGGGUACACCACCA...CG.GGUGUA.GGCUUCC.UU.CGUGCG.......UUUUUU
NZ_JRNB01000047.1/30598-30665                  AGA...G.UGUUGAUUAAUAU....................CGCACGAA.GGGGUACACCACCA...CG.GGUGUA.GGCUUCC.UU.CGUGCG.......UUUUUU
UnmappedStool_Broad_scaffold_521980/1983-2043  UAU...U.GU.G.GAUAGACA.....................CACAAAU.GGGGUACACCACCG...CG.GGUGUA....ACUU.GU.UUGUG........UUUUUU
scaffold9720_8_MH0034/4609-4678                AGA...G.UG.AGUUUGAAAUUUAG................CUCAUGAA.GGGGGACACCACCA...CG.GGUGUA...GCUUU.UU.CAUGAGC......UUUUUU
scaffold57848_1_MH0046/571-640                 AGA...G.UG.AGUCUGAAAAUUAG................CUCAUGAA.GGGGUACACCACCA...CG.GGUGUA...GCUUU.UU.CAUGAGC......UUUUUU
DLM010_scaffold403_24/5762-5831                AGA...G.UG.AGUCUGAAAUUUAG................CUCAUGAA.GGGGUACACCACCA...CG.GGUGUA...GCUUU.UU.CAUAAGC......UUUUUU
scaffold16603_1_MH0073/4116-4047               AGA...G.UG.AGUCUGAAAUUUAG................CUCAUGAA.GGGGUACCCCACCA...CG.GGUGUA...GCUUU.UU.CAUGAGC......UUUUUU
scaffold49076_1_V1.UC-6/3421-3485              AGA...G.UG.AACAGGAG......................UUCAUGAA.GGGGUACACCACCG...CG.GGCGUA....CUUC.UU.UGUGAACUC....UUUUUU
scaffold62622_1_MH0071/229-165                 AGA...G.UG.AACGGGAG......................UUCAUGAA.GGGGUACACCACCG...CG.GGUGUA....AUUC.UU.UGUGAACUC....UUUUUU
scaffold68734_2_O2.UC-20/63-129                CGC...G.UG.ACUAGG........................GUCACGGA.GGGGCGCACCACCUCAUAG.GGUACG...GUUCC.UU.CGGCGACCC....UUUUUU
DLM019_scaffold22940_15/55-121                 CGC...G.UG.AUUAGG........................GUCACGGA.GGGGCGCACCACCUCAUAG.GGUACG...AUUCC.UU.CGGCGACCC....UUUUUU
scaffold77712_3_MH0083/361-299                 AGA...U.UG.AGGAUAU.......................CUCAUGAA.GGGGUACACCACCG...CG.GGUGUA......GU.UU.UCAGGUGAUA...UCCUUU
scaffold11133_4_MH0086/24977-25042             AGA...U.UG.AGGAUAU.......................CUCAUGAA.GGGGUACACCACCG...CG.GGUGUA.....GCU.UU.CAGGUGAUAUCC.UUUUUU
SRS044662_LANL_scaffold_45308/30563-30626      AGA...G.UG.UGAGAGAC......................CACACGAA.GGGGUGCACCACCU...UG.GGUGUA....UAUC.UU.CGUGUGGUC....UUUUG.
SRS022719_LANL_scaffold_59314/4620-4683        AGG...G.UG.GGAGAGCC......................CCCACGAA.GGGGUGCACCACCU...UG.GGUGUA....UAUC.UU.CGUGUGGUC....UUUUG.
scaffold69626_1_MH0014/673-743                 AGA...G.UG.AAUGACAAGAGU..................CACACGAA.GGGGUGCACCACCA...CG.GGUGCA.GGUUUCC.UU.UGUGUGAC.....UUUUUU
SRS014923_WUGC_scaffold_46432/12504-12574      AGA...G.UG.AAUGACAAGAGU..................CACACGAA.GGGGUGCACCACCA...CG.GGUGCA.GGUUUCC.UU.UGUGUGGC.....UUUUUU
UnmappedStool_Broad_scaffold_883535/3151-3088  AGA...G.UG.UAGAGU........................UACACGAA.GGGGCAUACCACCG...CG.GGUAUG.....AGC.UU.CGGGUAACUCUACUUUC..
NZ_JH590894.1/25139-25072                      AGA...G.UG.CAGGCAAAAGC...................CGCACGAA.GGGGUACACCACCA...CG.GGUGUA...GUUCU.UU.CGUGCGGC.....UUUUUU
BAAV01021035.1/907-839                         AGA...G.UG.CAGGCAAAAGC...................CGCACGAA.GGGGUACACCACCA...CGGGGUGUA...GUUCU.UU.CGUGCGGC.....UUUUUU
NZ_JIBU02000023.1/140095-140032                AGA...G.UG.UGAGAGU.......................CACACGAA.GGGGUACACCACCA...UG.GGUGUA...GUUUC.UU.CGUGUGAC.....UUUUUU
NZ_LN890328.1/653046-652978                    AGA...G.UGUUGACAAAAAGGU..................CACAUGAA.GGGGUACACCACCA...UU.GGUGUA....GGUC.UU.CAUGUGAC.....UUUUUU
NZ_KQ958143.1/48437-48510                      AGA...G.UG.AGACCGAAACGAAAGGU.............CGCACGAA.GGGGUACACCACCU...UG.GGUGUA....AGUC.UU.CGUGCGGCC....UUUUUU
scaffold14974_4_MH0012/860-785                 AGA...G.UG.AGACCGAACCAUAAGGGU............CGCACGAA.GGGGUACACCACCU...UG.GGUGUA....AUUC.UU.CGUGCGACCC...UUUUUU
4448812.3_Contig7964/235-159                   AGA...G.UG.AGACCGAAUCAUAAGGGU............CGCACGAA.GGGGUACACCACCG...UG.GGUGUA....AUUC.UU.CAUGCGUACCC..UUUUUU
longitudinal_51_3/52447-52513                  AGA...G.UG.UGAAAAAGGU....................CACACGAA.GGGGUACACCACCG...CG.GGUGUA....UUUU.UU.CGUGCGGCC....UUUUUU
NZ_AUDP01000013.1/52075-52009                  AGA...G.UG.UGAGAGAGGU....................CACACGAA.GGGGUACACCACCG...CG.GGUGUA....UUCU.UU.CGUGUGGCC....UUUUUC
UnmappedStool_Broad_scaffold_961672/728-792    AGA...G.UG.CAAAUGAC......................UGCACGAA.GGGGCAUACCACCU...CG.GGUAUG....GCUU.UU.CGUGCAGUC....UUUUUU
contig28681/1351-1423                          AGA...G.UG.CAUGUCACAGAUGAC...............CGCACGAA.GGGGCACACCACCU...UG.GGUGUG...AUUCU.UU.CGUGCGGUC....UUUUUG
NZ_LODR01000023.1/146284-146214                AGA...G.UG.AGACCGGAAGAGGC................CGCACGAA.GGGGUACACCACCU...UG.GGUGUA....AUUC.UU.CGUGCGGUC....UCUUUA
BMHB3a_c152290/7010-6947                       AGA...G.UG.UGAAGGU.......................CACACGAA.GGGGUACACCACCA...CG.GGUGUA....UUUU.UU.CGUGUGGCC....UUUUUU
NZ_DS560019.1/321220-321156                    AGA...U.UG.UGAUUAC.......................CACAAGAA.GGGGUACACCACCG...CG.GGUGUA...GUUUC.UU.CUUGUGGUA....UUUUUA
DLF014_scaffold1211_1/10433-10364              AGA...G.UG.AGACCGAAAGAGGC................CGCACGAA.GGGGUACACCACCU...UG.GGUGUA....AUUC.UU.CGUGCGGC.....UUUUUU
SRS020856_C2591480/224-294                     AGA...G.UG.AGUUCGUAUCAGCGAC..............CGCACGAA.GGGGUACACCACCA...CG.GGUGUA....UUUC.UU.CGUGCGG......UUUUUU
DLM013_scaffold37768_2/960-891                 AGA...G.UG.AGGCCGAAUGAAGC................CGCACGAA.GGGGUACACCACCU...UG.GGUGUA....GUUC.UU.CGUGCGGC.....UUUUUU
NZ_AWXA01000037.1/113056-113125                AGA...G.UG.AGACCGUAAAGGC.................CGCACGAA.GGGGUACACCACCG...UC.GGUGUA....UUUC.UU.CGUGCGGCC....UAUUUU
NZ_JH417615.1/19698-19626                      AGA...G.UG.AGUCCGUAUGCUGUUGGU............CACACGAA.GGGGUACACCACCG...CG.GGUGUA....UGUC.UU.CGUGUGA......UUUUUU
SRS023352_LANL_scaffold_20095/559-628          AGA...G.UG.AGUUCGUAUCAGCGAC..............CGCACGAA.GGGGUACACCACCA...CG.GGUGUA....UCUU.UU.CGUGCG.......UUUUUU
SRS024277_C2718510/220-148                     AGA...G.UG.AGUUCGUAUCAGCGAC..............CGCACGAA.GGGGUACACCACCA...CG.GGUGUA.GGUUUCC.UU.CGUGCG.......UUUUUU
SRS023926_Baylor_scaffold_74340/1707-1776      AGA...G.UG.AGUUCGUAUCAGCGAC..............CGCACGAA.GGGGUACACCACCA...UG.GGUGUA....UCUU.UU.CGUGCG.......UUUUUU
NZ_CM001240.1/4927840-4927779                  AGA...G.UG.UGAAGC........................CACACGAA.GGGGUACACCACCU...UG.GGUGUA....UUUU.UU.CGUGUGGC.....UUUUUU
DOF004_scaffold38144_16/1511-1445              AGA...U.UU.UGUCGUGAGG....................CAGAAGAA.GGGGCAUACCACCA...UC.GGUAUG...ACUUU.UU.CUUCUGCC.....UUUUUC
scaffold33059_2_MH0083/450-516                 AGA...U.UU.UGUCGUGAGG....................CAGAAGAA.GGGGCAUACCACCA...UC.GGUAUG...GCUUU.UU.CGUCUGCC.....UUUUUC
NZ_LODR01000030.1/146882-146810                AGA...A.UG.UCAUCGUCAAACGAC...............CACAUGAA.GGGGUACACCACCU...UG.GGUGUA....AUCU.UU.CGUGCGGUCG...UUUUUU
NC_015873.1/1572756-1572685                    AGA...G.UG.UAAUCGCAAAACGAC...............CGCACGAA.GGGGUACACCACCU...UG.GGUGUA....AACU.UU.CGUGCGGUC....UUUUUU
4448818.3_Contig5329/1047-1119                 AGA...G.UG.UAAUCGCAAAAACGAC..............CGCACGAA.GGGGUACACCACCU...UG.GGUGUA....AACU.UU.CGUGCGGUC....UUUUUU
4448813.3_Contig1951/1299-1226                 AGA...G.UG.UAAUCGCAAAAACGAC..............CGCACGAAGGGGGUACACCACCU...UG.GGUGUA.....AAC.UUUCGUGCGGUC....UUUUUG
DLM005_scaffold140_4/5496-5568                 AGA...G.UG.UAAUCGUCAAACGAC...............CGCACGAA.GGGGUACACCACCU...UG.GGUGUA....AACU.UU.CGUGCGGCCG...UUUUUU
NZ_APHX01000034.1/13346-13417                  AGA...G.UG.UAAUCGUCAAACGAC...............CGCACGAA.GGGGUACACCACCU...UG.GGUGUA....AACU.UU.CGUGCGGCC....UUUUUU
NOM027_scaffold44_2/1174-1246                  AGA...G.UG.UAAUCGUUAAACGAC...............CGCACGAA.GGGGUACACCACCU...UG.GGUGUA....AACU.UU.CGUGCGGCCG...UUUUUU
UnmappedStool_Broad_scaffold_1066553/444-507   AGA...G.UA.CUAAGGA.......................CGUACGAA.GGGGGACACCACCA...CG.GGUGUC....UGUU.UU.CGUAUGUCC....UUUAUU
NLM021_scaffold45097_2/904-968                 AGA...U.UG.AGGAUAU.......................CUCAAGAA.GGGGCACACCACCU...CG.GGUGUG...GACUU.UU.UUUGUGGUA....UCCUUU
scaffold17462_2_V1.UC-8/9737-9802              AGA...G.UG.GACAGAAG......................UUCAUGAA.GGGGUACACCACCA...CG.GGUGUA....GUUC.UU.UGUGGACUUC...UUUUUU
scaffold43484_2_MH0060/163-227                 AGA...G.UG.GACAGAAG......................UUCAUGAA.GGGGUACACCACCG...CG.GGUGUA....UUGC.UU.UGUGAACUC....UUUUUU
scaffold1162_15_MH0065/5580-5508               GGA...U.UC.AGAUGUUGUCGAACGG..............CAGAAGAA.GGGGCAUACCACCG...CG.GGUAUG....AUUC.UU.UUUCUGUCG....UUUUUU
NZ_AUFC01000015.1/7666-7737                    AGA...G.UGUUGAUUAUUCAAGGU................CACACGAA.GGGGCGUACCACCA...UC.GGUGCG....UGAU.UU.CGUGUGACC....UUUUUU
NZ_KB822499.1/357178-357244                    AGA...G.UGUCGGCAAAAGC....................CGCACGAA.GGGGUGCACCACCA...CG.GGUGUA....UUUC.UU.CGUGCGGC.....UUUUUU
SRS057478_LANL_scaffold_23459/602-527          AGA...G.UG.AAUCUGAACUAUCGGG..............UCCACGAA.GGGGCACACCACCU...CG.GGUGUG.AUGCUUC.UU.UGUGGACCC....UUUUUU
DOM003_scaffold572_6/143-69                    AGA...G.UG.AAUCUGAACUAUCGGG..............UCCACGAA.GGGGCACACCACCU...CG.GGUGUG.AUGCUUC.UU.UGUGGACC.....UUUUUU
scaffold7812_5_MH0080/320-395                  AGA...G.UG.AAUCUGAACUAUCGGG..............UCCAUGAA.GGGGCACACCACCU...CG.GGUGUG.AUGCUUC.UU.UGUGGACUC....UUUUUU
C3286676_1_O2.UC-20/238-163                    AGA...G.UG.AAUCUGAACUAUCGGG..............UCCAUGAA.GGGGCACACCACCU...CG.GGUGUG.GACUUUU.UU.UGUGGUAUCC...UUUUG.
NZ_JH470528.1/10123-10190                      AGA...G.UGAUGACUGAGGU....................CACACGAA.GGGGUACACCACCA...UG.GGUGUA....AGUC.UU.CGUGUGACC....UUUUUG
NZ_LUAU01000001.1/1517999-1518066              AGA...G.UGAUGAUUGAGGU....................CACACGAA.GGGGUACACCACCA...UG.GGUGUA....AGUC.UU.CGUGUGGCC....UUUUUU
JS586200.1/23-98                               AGC...G.UG.UUGCGACUUGAUUUGAAGC...........AUCACAAA.GGGGCUUACCACCU...UG.GGUAGG...GUUUC.UU.UGUGGUGC.....UUUUUU
scaffold65784_2_V1.CD-14/361-296               AGA...G.UG.UGCAGGU.......................CACACGAA.GGGGUACACCACCA...CG.GGUGUA..GCGUUC.UU.CGUGUGGCC....UUUUUG
DOM003_scaffold2919_2/4988-4923                AGA...G.UG.AGCAGAGCG.....................UUCAUGAA.GGGGUACACCACCU...UG.GGUGUA....UUUC.UU.UGUGAACGC....UUUUUU
NOM002_scaffold26301_1/6666-6601               AGA...G.UG.AGCAGAGCG.....................UUCAUGAA.GGGGUACACCACCU...UG.GGUGUA....UUUC.UU.UGUGAGCGC....UUUUUU
SRS050422_LANL_scaffold_94722/1166-1232        AGA...G.UG.AAUCAUAAGGG...................UUCACGAA.GGGGAGCACCACCA...AG.GGCGCA....UUUC.UU.CGUGAACC.....UUUUUU
SRS015264_WUGC_scaffold_69589/4105-4038        AGA...G.UG.AAUCAUAAGGG...................UUCACGAA.GGGGAGCACCACCA...AG.GGCGCU....UUUC.UU.CGUGAACCC....UUUUUG
scaffold17667_2_MH0012/1961-2022               AGA...G.UG.AACAGAU.......................UUCAUGAA.GGGGUCCCCCACCG...CG.GGUGUA....UUAC.UU.UGUGAAC......UUUUUU
NC_012781.1/211069-211006                      AGA...G.UG.AACAGAG.......................UUCAUGAA.GGGGUACACCACCA...CG.GGUGUA....UUGC.UU.UGUGAGCUC....UUUUUU
scaffold1690_3_MH0086/1150-1089                AGA...G.UG.AACAGAG.......................UUCAUGAA.GGGGUACACCACCG...CG.GGUGUA....UUAC.UU.UGUGAAC......UUUUUU
scaffold2985_2_MH0016/1187-1250                AGA...G.UG.AACAGAG.......................UUCAUGAA.GGGGUACACCACCG...CG.GGUGUA....UUUC.UU.UGUGAACUC....UUUUUU
scaffold34812_1_V1.UC-18/228-291               AGA...G.UG.AACAGAG.......................UUCAUGAA.GGGGUCCACCACCG...CG.GGUGUA....UUGC.UU.UGUGAACUC....UUUUUU
scaffold3642_3_V1.UC-7/1601-1664               AGA...G.UG.AACAGAG.......................UUCAUGAA.GGGGUGCACCACCA...CG.GGUGUA....UUGC.UU.UGUGAACUC....UUUUUU
scaffold57939_3_MH0003/129-195                 AGA...U.UG.AGGGUAG.......................CUCAAGAA.GGGGCACACCACCU...CG.GGUGUG....GACU.UU.CUUGAGUUACCC.UUUUUC
SRS011239_C2674795/402-340                     UGA...G.UG.AACAGCG.......................UUCACGAA.GGGGUACACCACCG...CG.GGUGUA....UUUU.UU.CGGGACGC.....UUUUUU
4448818.3_Contig35874/501-573                  AGA...G.UG.CAAACUUGAAAAAAGGC.............UGCGCGAA.GGGGUACACCACCA...CG.GGUGUA.....UUC.UU.UGCGUGGCC....UUUUUU
CAM_READ_0100181925/339-412                    GAA...G.UG.CAAACUUGAAAAAAGGCU............AGCGCGAA.GGGGUACACCACCA...CG.GGUGUA.......U.UU.CUUGCGUGGCC..UUUUUU
NZ_JWIS01000007.1/66454-66387                  AGA...G.UG.AGCAAAAAAAGC..................UUCACGAA.GGGGUACACCACCG...CA.GGUGUA....GAAC.UU.CGUGAAGC.....UUUUUU
longitudinal_305_68/16102-16035                AGA...G.UG.AGCAAAAAAAGC..................UUCACGAA.GGGGUACACCACCG...CG.GGUGUA....GAAC.UU.CGUGAAGC.....UUUUUU
NC_014624.2/823727-823796                      AGA...G.UG.AGCAAAAAAAGCUU................UUCACGAA.GGGGUACACCACCG...CG.GGUGUA....GAAC.UU.CGUGAAGC.....UUUUUU
SRS013164_Baylor_scaffold_57123/7716-7649      AGA...G.UG.UGGAUUAACGU...................CGCACGAA.GGGGUACACCACCA...CG.GGUGUA.GGCUUCC.UU.CGUGCG.......UUUUUU
scaffold59339_9_MH0039/234-175                 ......AUUG.GAAGGU........................UCCAUGAA.GGGGUACACCACCA...CG.GGUGUA....GACU.UU.UGUGGAGC.....UUUUUU
BMHBC_2_551569/145-80                          AG....AUUG.AUCGGAGG......................AUCAUGAA.GGGGUGCACCACCU...UG.GGUGCA....GCUC.UU.UGUGAUCCUC...UUUUUG
SRS018439_C2226075/55-117                      AGA...G.UG.UGAAAGAC......................CACACGAA.GGGGUGCACCACCU...UG.GUUGUA....UAUC.UU.CGUGUGG......UUUUUA
scaffold23118_6_V1.UC-15/1719-1793             AGA...G.UG.UUCGUCAGUAAGAC................CGCGCGAA.GGGGUACACCACCG...CG.GGUGUAGCUUUCCU.UU.CGUGCGGUC....UUUUUU
scaffold20214_3_MH0034/599-673                 AGA...G.UG.UUCGUCAGUCAGAC................CGCACGAA.GGUGUACACCACCG...CG.GGUGUAGCUUUCCU.UU.CGUGCGGUC....UUUUUU
NC_015389.1/534096-534160                      AGA...G.UA.CGAGACG.......................CGUACGAA.GGGGCGCACCACCU...UG.GGUGCG..GCGUUC.CU.CGUGCGCG.....UUUUUU
scaffold57580_1_MH0041/681-617                 AG....AUUG.GGCGAGAG......................UUCAUCAA.GGGGUACACCACCA...CG.GGUGUA....AUUC.UU.UGUGUACUC....UUUUUU
NOF005_scaffold40202_22/2310-2246              AG....AUUG.GGCGAGAG......................UUCAUGAA.GGGGUACACCACCA...CG.GGUGUA....AUUC.UU.UGUGGACUC....UUUUUU
SRS018817_C1952724/75-139                      AG....AUUG.GGCGAGAG......................UUCAUGAA.GGGGUACACCACCA...CG.GGUGUA....UUGC.UU.UGUGAACUC....UUUUUU
scaffold16448_2_V1.UC-9/472-395                AGA...G.UG.AAUCUGAAAUGAUCGGG.............UCCACAAA.GGGGCACACCACCC...UG.GGUGUG...AAGCU.UC.UUCGUGGACCCC.UUUUUU
DLM003_scaffold33918_3/547-609                 AGA...G.UG.AACUAAG.......................UUCAUGAA.GGGGUACACCACCG...CG.GGUGUA...GUUUC.UU.CAUGGAC......UUUUUU
contig44616/85-149                             UG....AUUG.AACAGGAG......................UUCAUGAA.GGGGUGCACCACCG...CG.GGUGUA.....UCU.UU.UGUGGACUCC...UUUUUU
SRS020233_C4128470/632-568                     AG....AUUG.AGCGAGAG......................UUCAUGAA.GGGGCGCACCACCG...AG.GGUACG....UUUU.UU.UGUGGACUC....UUUUUU
NOM016_scaffold3509_22/1125-1057               AGA...G.UGAUGACAGGGGU....................CACACGAA.GGGGUACACCACCG...CG.GGUGUA..GCUUUC.UU.UGUGUGGC.....UUUUUU
scaffold2116_16_O2.UC-18/3441-3510             AGA...G.UG.UAAGGCAAAAGC..................CGCACGAA.GGGGUACACCACCA...CG.GGUGUA..GUUUCU.UU.CGUGCGGC.....UUUUUU
NZ_ADGP01000005.1/75757-75827                  AGA...A.UG.AGACCGUGAGGC..................CGCAUGAA.GGGGUACACCACCG...UG.GGUGUA..GUUUCU.UU.CGUGCGGUC....UAUUUU
SRS020233_C4244786/625-554                     AGA...G.UG.UUUGUCAUAUAUGGC...............UGCGCGAA.GGGGCACACCACCA...CG.GGUGUG...AUUUU.UU.CGCGUGGC.....UUUUUU
scaffold9070_2_MH0066/187-251                  AGA...C.UG.UGAUUUAUU.....................CGCACGAA.GGGGCACACCACCG...CG.GGUGUG..GUUUUC.UU.CGUGCG.......UUUUUU
scaffold22145_2_MH0051/556-492                 AGA...C.UG.UGAUUUAUU.....................CGCACGAA.GGGGCACAGCACCG...CG.GGUGUG..GUUUUC.UU.CGUGCG.......UUUUUU
SRMUA_GNVGR9Q01EHSK1/119-57                    AG....AUUG.CGAAGC........................CGCAUGAA.GGGGCAUACCACCA...CG.GGUAUG...GAUUC.UU.UGUGCGGC.....UUGUUU
UnmappedStool_Broad_scaffold_432903/5434-5372  AGA...G.UG.UGAAGGU.......................CACAUGAA.GGGGUACACCACCU...UG.GGUGUA....GUUU.UU.CGUGUGCC.....UUUUUU
NZ_KE159568.1/663304-663235                    AGA...G.UG.UGAGACAAAGAC..................CACACGAA.GGGGUACACCACCG...CG.GGUGUA...AUUCU.UU.CGUCUGGUC....UUUUUU
SRS049959_C3959253/228-162                     AGA...U.UU.UGUCGAACGG....................CAGAAGAA.GGGGCAUACCACCG...CG.GGUAUG....AUUC.UU.UUUCUGUCG....UUUUUU
NLM021_scaffold8404_12/1234-1300               AGA...U.UU.UGUCGAACGA....................CAGAAGAA.GGGGCAUACCACCG...CG.GGUAUG.AUUCUUU.UU.CUGUCG.......UUUUUU
pre-rum103-02366/752-684                       AGA...G.UG.AGCGCAAUUUGAG.................CUCAUGAA.GGGGUACACCACCA...CG.GGUGUA...GCUAC.UU.CAUGAGC......UUUUUU
NOM018_scaffold47211_5/569-637                 AGA...G.UG.AAUCAUACAAGG..................UCCACGAA.GGGGUACACCACCG...CG.GGUGUA...AUCUC.UU.UGUGGACC.....UUUUUU
scaffold46794_9_MH0065/1350-1412               AGA...G.UG.CAAAAGC.......................UGCACGAA.GGGGUACACCACCG...CG.GGUGUA....UUCU.UU.CGUGCAGC.....UUUUUU
NOM018_scaffold18669_5/1234-1306               AGA...G.UG.UUAGAUGUAAAAGU................CGCACAAA.GGGGUACACCACCA...CG.GGUGUA.GCUUCCC.UU.UGUGCGAC.....UUUUUU
SRS051031_LANL_scaffold_31518/14903-14837      AGA...G.UG.AGAUUUCGGU....................CACACGAA.GGGGUACACCACCG...CG.GGUGUA....UUUC.UU.UGUGUGGCC....UUUUUU
DLF014_scaffold12672_1/59081-59015             AGA...G.UA.UGGCUAGGGU....................CACACGAA.GGGGUACACCACCA...CG.GGUGUA....GUUU.UU.UGUGUGCCC....UUUUUU
scaffold29705_3_MH0020/86-151                  AGA...G.UA.UGGCUAGGGU....................CACACGAA.GGGGUACACCACCA...CG.GGUGUA....GUUU.UU.UGUGUGCC.....UUUUUU
NC_022571.1/2842444-2842377                    AGA...G.UGAUGAUUAAGGU....................CACACGAA.GGGGUACACCACCA...CG.GGUGUA....AGUC.UU.CGUGUGGCC....UUUUUU
scaffold930_13_MH0072/2055-1990                AGA...G.UG.AACAAAGCG.....................UUCAUGAA.GGGGUCCACCACCG...CG.GGUGUA....UUCU.UU.CGUGAACGC....UUUUUU
longitudinal_460_20/69038-69103                AUA...G.CG.AGCAGAGAAUG...................UUCGCGAA.GGGGUACACCACCA...CG.GGUGUA.....AUC.UU.CGCGGCCA.....UUCUCU
scaffold25101_1_MH0052/368-300                 AGA...G.UGAUGACAGAGGU....................CACACGAA.GGGGUACACCACCG...CG.GGUGUA..GCUUUC.UU.UGUGUGGC.....UUUUUU
scaffold903_4_O2.UC-20/1127-1058               AGA...G.UGAUGACAGAGGU....................CACACGAA.GGGGUACACCACCG...CG.GGUGUA..GGUUUC.UU.CGUGUGGCC....UUUUUU
SRS015133_WUGC_scaffold_26979/1056-1125        AGA...G.UGAUGACAGAGGU....................CACACGAA.GGGGUACACCACCG...UG.GGUGUA..GCUUUC.UU.CGUGUGGCC....UUUUUU
scaffold25705_1_MH0005/76-143                  AGA...G.UGAUGACAGAAGU....................CACACGAA.GGGGUACACCACCG...CG.GGUGUA....UUUC.UU.UGUGAACUC....UUUUUU
SRS063985_C2529009/646-709                     UGA...G.UG.AACAGCG.......................UUCACGAA.GGGGUGCACCACCG...CG.GGUGUA....UUUU.UU.CGGGAACGC....UUUUUU
SRS014979_C3235211/484-416                     AGA...G.UG.AAGCAGUAAGGC..................GUCACAAA.GGGGUACACCACCA...CG.GGUGUA....GCUU.UU.UGUGGCGCC....UUUUUU
scaffold24713_4_V1.UC-8/21688-21620            AGA...G.UG.AAGCCGUAAGGC..................GUCACAAA.GGGGUACACCACCA...CG.GGUGUA....GCUU.UU.UGUGACGCC....UUUUUU
scaffold5788_1_O2.UC-22/6601-6669              AUA...G.UG.AAGCCGUAAGGC..................GUCACAAA.GGGGUACACCACCA...CG.GGUGUA....GCUU.UU.UGUGGCGCC....UUUUUU
DLM023_scaffold41805_6/3318-3250               GGA...G.UG.AAGCCGUAAGGC..................GUCACAAA.GGGGUACACCACCA...CG.GGUGUA....GCUU.UU.UGUGGCGCC....UUUUUU
NLM029_scaffold21631_3/2579-2647               AGC...G.UG.AAGCCGCAAGGC..................GUCACAAA.GGGGUACACCACCA...CG.GGUGUA....GCUU.UU.UGUGACGCC....UUUUUU
UnmappedStool_Broad_scaffold_74312/4293-4226   AGA...G.UG.ACGGCAGAGCU...................GUCACGAA.GGGGCAUACCACCU...CG.GGUAUG....AAAC.UU.CGUGACAGC....UCUGUU
SRS014923_WUGC_scaffold_21281/121-187          AG....AUUG.ACGCGCAAG....................CAUCAUGAA.GGGGCUCACCACCU...UC.GGUGGG...GUUUC.UU.CGUGGUGC.....UUUUUU
NZ_BBCG01000029.1/25947-25878                  AGA...G.UG.UGACAAAGGU....................CGCAUGAA.GGGGUACACCACCG...CG.GGUGUA.GUAUUCU.UU.CGUGCGGCC....UUUUUU
scaffold22074_3_V1.CD-11/843-911               AGA...G.UG.AAGCUAAAAGGC..................GUCACGAA.GGGGUACACCACCA...CG.GGUGUA....GUUC.UU.UGUGACGCC....UUUUUU
NLF013_scaffold11138_2/436-371                 AGA...G.UG.AAACGUAAGG....................UUCACGAA.GGGGUACACCACCG...CG.GGUGUA....UUUC.UU.UGUGAACC.....UUUUUU
#=GC SS_cons                                   ......<.<<.<<............................>>>>><<<.<<<<<<<<<<..........>>>>>>....>>>>.>>.>..................
#=GC R2R_LABEL                                 .............1..........................2..................................................................
#=GF R2R var_backbone_range 1 2
//
